# Supplementary material for: Statin use and acute kidney injury among hospitalized chronic kidney disease patients: a retrospective cohort study
Source: Front Med (Lausanne). 2025 Sep 1;12:1639130. doi: 10.3389/fmed.2025.1639130 (PMC12433938; doi:10.3389/fmed.2025.1639130)
Supplement: Supplementary Table 1 — Association of dose of atorvastatin with primary and secondary outcome. [file Data_Sheet_1.zip]

Archive with 4 entries (4 files):
- Sup Figure 1.jpg
- Supplemental Table 1.docx
- Supplemental Table 2.docx
- Sup Figure 2.pdf
